# Supplementary material for: Development of New Dual-Purpose Environmental Strategies for Effective Antibiotic Degradation Using Red Mud-Based Fenton Oxidation Catalysts
Source: Molecules. 2025 Mar 14;30(6):1298. doi: 10.3390/molecules30061298 (PMC11945986; doi:10.3390/molecules30061298)
Supplement: Supplementary file 1 [file molecules-30-01298-s001.zip]

Archive with 1 entries (1 files):
- molecules-3519617-supplementary.pdf
